# Supplementary material for: Lipopolymers as the Basis of Non-Viral Delivery of Therapeutic siRNA Nanoparticles in a Leukemia (MOLM-13) Model
Source: Biomolecules. 2025 Jan 13;15(1):115. doi: 10.3390/biom15010115 (PMC11763671; doi:10.3390/biom15010115)
Supplement: Supplementary file 1 [file biomolecules-15-00115-s001.zip]

Archive with 1 entries (1 files):
- biomolecules-3272829-supplementary.pdf
